# Supplementary material for: Whole Genome Sequencing Analysis to Identify Candidate Genes Associated With the rib eye Muscle Area in Hu Sheep
Source: Front Genet. 2022 Mar 14;13:824742. doi: 10.3389/fgene.2022.824742 (PMC8964300; doi:10.3389/fgene.2022.824742)
Supplement: Supplementary file 2 [file DataSheet1.xlsx]

## Sheet: Sheet1
Filename	Encoding	Total Sequences	Sequences flagged as poor quality	Sequence length	%GC	total_deduplicated_percentage	avg_sequence_length	basic_statistics	per_base_sequence_quality	per_tile_sequence_quality	per_sequence_quality_scores	per_base_sequence_content	per_sequence_gc_content	per_base_n_content	sequence_length_distribution	sequence_duplication_levels	overrepresented_sequences	adapter_content
tsp-b2-12-11_1.fq.gz	Sanger / Illumina 1.9	57301183	0	150	43	80.4377	150	pass	pass	pass	pass	pass	warn	pass	pass	pass	pass	pass
tsp-b2-12-11_2.fq.gz	Sanger / Illumina 1.9	57301183	0	150	43	80.7629	150	pass	pass	pass	pass	pass	warn	pass	pass	pass	pass	pass
tsp-b2-12-8_1.fq.gz	Sanger / Illumina 1.9	48879909	0	150	44	80.7308	150	pass	pass	pass	pass	pass	warn	pass	pass	pass	pass	pass
tsp-b2-12-8_2.fq.gz	Sanger / Illumina 1.9	48879909	0	150	44	80.7563	150	pass	pass	pass	pass	pass	warn	pass	pass	pass	pass	pass
tsp-b2-13-14_1.fq.gz	Sanger / Illumina 1.9	52972743	0	150	43	80.7337	150	pass	pass	pass	pass	pass	warn	pass	pass	pass	pass	pass
tsp-b2-13-14_2.fq.gz	Sanger / Illumina 1.9	52972743	0	150	43	81.4284	150	pass	pass	pass	pass	pass	warn	pass	pass	pass	pass	pass
tsp-b2-17-17_1.fq.gz	Sanger / Illumina 1.9	47585454	0	150	43	80.9826	150	pass	pass	pass	pass	pass	warn	pass	pass	pass	pass	pass
tsp-b2-17-17_2.fq.gz	Sanger / Illumina 1.9	47585454	0	150	43	81.1303	150	pass	pass	pass	pass	pass	warn	pass	pass	pass	pass	pass
tsp-b2-18-11_1.fq.gz	Sanger / Illumina 1.9	62181397	0	150	44	75.3904	150	pass	pass	warn	pass	pass	warn	pass	pass	pass	pass	pass
tsp-b2-18-11_2.fq.gz	Sanger / Illumina 1.9	62181397	0	150	44	76.1165	150	pass	pass	warn	pass	pass	warn	pass	pass	pass	pass	pass
tsp-b2-18-17_1.fq.gz	Sanger / Illumina 1.9	54103150	0	150	44	76.2043	150	pass	pass	warn	pass	pass	warn	pass	pass	pass	pass	pass
tsp-b2-18-17_2.fq.gz	Sanger / Illumina 1.9	54103150	0	150	44	77.0611	150	pass	pass	warn	pass	pass	warn	pass	pass	pass	pass	pass
tsp-b2-19-17_1.fq.gz	Sanger / Illumina 1.9	58404243	0	150	44	74.9407	150	pass	pass	warn	pass	pass	warn	pass	pass	pass	pass	pass
tsp-b2-19-17_2.fq.gz	Sanger / Illumina 1.9	58404243	0	150	44	75.232	150	pass	pass	pass	pass	pass	warn	pass	pass	pass	pass	pass
tsp-b2-20-4_1.fq.gz	Sanger / Illumina 1.9	54256266	0	150	43	79.9061	150	pass	pass	pass	pass	pass	warn	pass	pass	pass	pass	pass
tsp-b2-20-4_2.fq.gz	Sanger / Illumina 1.9	54256266	0	150	43	80.2278	150	pass	pass	pass	pass	pass	warn	pass	pass	pass	pass	pass
tsp-b2-22-10_1.fq.gz	Sanger / Illumina 1.9	65695937	0	150	44	78.2698	150	pass	pass	warn	pass	pass	warn	pass	pass	pass	pass	pass
tsp-b2-22-10_2.fq.gz	Sanger / Illumina 1.9	65695937	0	150	44	79.2745	150	pass	pass	pass	pass	pass	warn	pass	pass	pass	pass	pass
tsp-b2-22-14_1.fq.gz	Sanger / Illumina 1.9	51676042	0	150	44	79.3772	150	pass	pass	warn	pass	pass	warn	pass	pass	pass	pass	pass
tsp-b2-22-14_2.fq.gz	Sanger / Illumina 1.9	51676042	0	150	44	79.6751	150	pass	pass	pass	pass	pass	warn	pass	pass	pass	pass	pass
tsp-b2-22-9_1.fq.gz	Sanger / Illumina 1.9	53567689	0	150	43	78.6597	150	pass	pass	pass	pass	pass	warn	pass	pass	pass	pass	pass
tsp-b2-22-9_2.fq.gz	Sanger / Illumina 1.9	53567689	0	150	43	79.0851	150	pass	pass	pass	pass	pass	warn	pass	pass	pass	pass	pass
tsp-b2-23-1_1.fq.gz	Sanger / Illumina 1.9	57121063	0	150	43	78.6598	150	pass	pass	warn	pass	pass	warn	pass	pass	pass	pass	pass
tsp-b2-23-1_2.fq.gz	Sanger / Illumina 1.9	57121063	0	150	43	79.0895	150	pass	pass	pass	pass	pass	warn	pass	pass	pass	pass	pass
tsp-b2-23-4_1.fq.gz	Sanger / Illumina 1.9	58831300	0	150	45	77.4861	150	pass	pass	warn	pass	pass	warn	pass	pass	pass	pass	pass
tsp-b2-23-4_2.fq.gz	Sanger / Illumina 1.9	58831300	0	150	45	78.0545	150	pass	pass	pass	pass	warn	warn	pass	pass	pass	pass	pass
tsp-b2-24-11_1.fq.gz	Sanger / Illumina 1.9	59998428	0	150	43	78.4889	150	pass	pass	warn	pass	pass	warn	pass	pass	pass	pass	pass
tsp-b2-24-11_2.fq.gz	Sanger / Illumina 1.9	59998428	0	150	43	79.4292	150	pass	pass	pass	pass	pass	warn	pass	pass	pass	pass	pass
tsp-b2-24-1_1.fq.gz	Sanger / Illumina 1.9	49761011	0	150	44	79.055	150	pass	pass	warn	pass	pass	warn	pass	pass	pass	pass	pass
tsp-b2-24-1_2.fq.gz	Sanger / Illumina 1.9	49761011	0	150	44	79.5157	150	pass	pass	pass	pass	pass	warn	pass	pass	pass	pass	pass
tsp-b2-24-2_1.fq.gz	Sanger / Illumina 1.9	58605312	0	150	43	78.4334	150	pass	pass	warn	pass	pass	warn	pass	pass	pass	pass	pass
tsp-b2-24-2_2.fq.gz	Sanger / Illumina 1.9	58605312	0	150	43	79.2601	150	pass	pass	pass	pass	pass	warn	pass	pass	pass	pass	pass
tsp-b2-24-7_1.fq.gz	Sanger / Illumina 1.9	57804882	0	150	43	80.0256	150	pass	pass	warn	pass	pass	warn	pass	pass	pass	pass	pass
tsp-b2-24-7_2.fq.gz	Sanger / Illumina 1.9	57804882	0	150	43	80.7541	150	pass	pass	pass	pass	pass	warn	pass	pass	pass	pass	pass
tsp-b2-24-9_1.fq.gz	Sanger / Illumina 1.9	58108049	0	150	44	76.075	150	pass	pass	warn	pass	pass	warn	pass	pass	pass	pass	pass
tsp-b2-24-9_2.fq.gz	Sanger / Illumina 1.9	58108049	0	150	44	76.1287	150	pass	pass	warn	pass	pass	warn	pass	pass	pass	pass	pass
tsp-b2-25-1_1.fq.gz	Sanger / Illumina 1.9	57460032	0	150	44	77.7864	150	pass	pass	warn	pass	pass	warn	pass	pass	pass	pass	pass
tsp-b2-25-1_2.fq.gz	Sanger / Illumina 1.9	57460032	0	150	44	79.0771	150	pass	pass	warn	pass	warn	warn	pass	pass	pass	pass	pass
tsp-b2-27-6_1.fq.gz	Sanger / Illumina 1.9	54923093	0	150	44	78.439	150	pass	pass	warn	pass	pass	warn	pass	pass	pass	pass	pass
tsp-b2-27-6_2.fq.gz	Sanger / Illumina 1.9	54923093	0	150	44	78.6805	150	pass	pass	pass	pass	pass	warn	pass	pass	pass	pass	pass
tsp-b3-1-17_1.fq.gz	Sanger / Illumina 1.9	56040625	0	150	44	81.9449	150	pass	pass	pass	pass	pass	warn	pass	pass	pass	pass	pass
tsp-b3-1-17_2.fq.gz	Sanger / Illumina 1.9	56040625	0	150	44	82.5374	150	pass	pass	pass	pass	pass	warn	pass	pass	pass	pass	pass
tsp-b3-1-7_1.fq.gz	Sanger / Illumina 1.9	48505589	0	150	43	81.8322	150	pass	pass	pass	pass	warn	warn	pass	pass	pass	pass	pass
tsp-b3-1-7_2.fq.gz	Sanger / Illumina 1.9	48505589	0	150	43	81.9483	150	pass	pass	pass	pass	pass	warn	pass	pass	pass	pass	pass
tsp-b3-1-8_1.fq.gz	Sanger / Illumina 1.9	54348817	0	150	44	81.0262	150	pass	pass	pass	pass	pass	warn	pass	pass	pass	pass	pass
tsp-b3-1-8_2.fq.gz	Sanger / Illumina 1.9	54348817	0	150	44	81.6005	150	pass	pass	pass	pass	pass	warn	pass	pass	pass	pass	pass
tsp-b3-10-20_1.fq.gz	Sanger / Illumina 1.9	53424708	0	150	44	80.9102	150	pass	pass	pass	pass	pass	warn	pass	pass	pass	pass	pass
tsp-b3-10-20_2.fq.gz	Sanger / Illumina 1.9	53424708	0	150	44	81.142	150	pass	pass	pass	pass	pass	warn	pass	pass	pass	pass	pass
tsp-b3-2-10_1.fq.gz	Sanger / Illumina 1.9	60621538	0	150	44	80.9524	150	pass	pass	pass	pass	warn	warn	pass	pass	pass	pass	pass
tsp-b3-2-10_2.fq.gz	Sanger / Illumina 1.9	60621538	0	150	44	81.8193	150	pass	pass	warn	pass	warn	warn	pass	pass	pass	pass	pass
tsp-b3-2-13_1.fq.gz	Sanger / Illumina 1.9	52183625	0	150	44	82.1608	150	pass	pass	pass	pass	warn	warn	pass	pass	pass	pass	pass
tsp-b3-2-13_2.fq.gz	Sanger / Illumina 1.9	52183625	0	150	44	82.7326	150	pass	pass	pass	pass	warn	warn	pass	pass	pass	pass	pass
tsp-b3-3-15_1.fq.gz	Sanger / Illumina 1.9	117858525	0	150	44	79.1431	150	pass	pass	pass	pass	warn	warn	pass	pass	pass	pass	pass
tsp-b3-3-15_2.fq.gz	Sanger / Illumina 1.9	117858525	0	150	44	80.1093	150	pass	pass	pass	pass	warn	warn	pass	pass	pass	pass	pass
tsp-b3-3-6_1.fq.gz	Sanger / Illumina 1.9	47363106	0	150	44	81.5648	150	pass	pass	warn	pass	pass	warn	pass	pass	pass	pass	pass
tsp-b3-3-6_2.fq.gz	Sanger / Illumina 1.9	47363106	0	150	44	81.5733	150	pass	pass	pass	pass	pass	warn	pass	pass	pass	pass	pass
tsp-b3-4-18_1.fq.gz	Sanger / Illumina 1.9	54818861	0	150	43	82.4138	150	pass	pass	pass	pass	warn	warn	pass	pass	pass	pass	pass
tsp-b3-4-18_2.fq.gz	Sanger / Illumina 1.9	54818861	0	150	44	82.6014	150	pass	pass	pass	pass	warn	warn	pass	pass	pass	pass	pass
tsp-b3-4-24_1.fq.gz	Sanger / Illumina 1.9	70900532	0	150	44	78.3266	150	pass	pass	pass	pass	warn	warn	pass	pass	pass	pass	pass
tsp-b3-4-24_2.fq.gz	Sanger / Illumina 1.9	70900532	0	150	44	78.5059	150	pass	pass	pass	pass	pass	warn	pass	pass	pass	pass	pass
tsp-b3-5-22_1.fq.gz	Sanger / Illumina 1.9	110588589	0	150	43	77.6934	150	pass	pass	pass	pass	pass	warn	pass	pass	pass	pass	pass
tsp-b3-5-22_2.fq.gz	Sanger / Illumina 1.9	110588589	0	150	43	77.9523	150	pass	pass	pass	pass	pass	warn	pass	pass	pass	pass	pass
tsp-b3-5-3_1.fq.gz	Sanger / Illumina 1.9	48712005	0	150	43	81.1944	150	pass	pass	pass	pass	warn	warn	pass	pass	pass	pass	pass
tsp-b3-5-3_2.fq.gz	Sanger / Illumina 1.9	48712005	0	150	43	81.7457	150	pass	pass	pass	pass	warn	warn	pass	pass	pass	pass	pass
tsp-b3-6-11_1.fq.gz	Sanger / Illumina 1.9	50477743	0	150	43	83.0475	150	pass	pass	pass	pass	warn	warn	pass	pass	pass	pass	pass
tsp-b3-6-11_2.fq.gz	Sanger / Illumina 1.9	50477743	0	150	43	83.2665	150	pass	pass	pass	pass	pass	warn	pass	pass	pass	pass	pass
tsp-b3-6-18_1.fq.gz	Sanger / Illumina 1.9	93802634	0	150	44	78.9701	150	pass	pass	pass	pass	pass	warn	pass	pass	pass	pass	pass
tsp-b3-6-18_2.fq.gz	Sanger / Illumina 1.9	93802634	0	150	44	79.0525	150	pass	pass	pass	pass	pass	warn	pass	pass	pass	pass	pass
tsp-b3-6-7_1.fq.gz	Sanger / Illumina 1.9	45324750	0	150	44	80.7458	150	pass	pass	pass	pass	pass	warn	pass	pass	pass	pass	pass
tsp-b3-6-7_2.fq.gz	Sanger / Illumina 1.9	45324750	0	150	44	81.3525	150	pass	pass	pass	pass	pass	warn	pass	pass	pass	pass	pass
tsp-b3-7-10_1.fq.gz	Sanger / Illumina 1.9	43464117	0	150	44	80.7099	150	pass	pass	pass	pass	pass	warn	pass	pass	pass	pass	pass
tsp-b3-7-10_2.fq.gz	Sanger / Illumina 1.9	43464117	0	150	44	80.8372	150	pass	pass	pass	pass	pass	warn	pass	pass	pass	pass	pass
tsp-b3-7-28_1.fq.gz	Sanger / Illumina 1.9	57017317	0	150	43	81.9928	150	pass	pass	pass	pass	warn	warn	pass	pass	pass	pass	pass
tsp-b3-7-28_2.fq.gz	Sanger / Illumina 1.9	57017317	0	150	43	82.5251	150	pass	pass	pass	pass	pass	warn	pass	pass	pass	pass	pass
tsp-b3-7-5_1.fq.gz	Sanger / Illumina 1.9	91163372	0	150	44	78.9311	150	pass	pass	pass	pass	pass	warn	pass	pass	pass	pass	pass
tsp-b3-7-5_2.fq.gz	Sanger / Illumina 1.9	91163372	0	150	44	79.2672	150	pass	pass	pass	pass	pass	warn	pass	pass	pass	pass	pass
tsp-b3-8-22_1.fq.gz	Sanger / Illumina 1.9	49282418	0	150	44	78.1901	150	pass	pass	pass	pass	pass	warn	pass	pass	pass	pass	pass
tsp-b3-8-22_2.fq.gz	Sanger / Illumina 1.9	49282418	0	150	44	78.4867	150	pass	pass	pass	pass	pass	warn	pass	pass	pass	pass	pass
tsp-b3-8-24_1.fq.gz	Sanger / Illumina 1.9	66182361	0	150	44	78.2196	150	pass	pass	pass	pass	pass	warn	pass	pass	pass	pass	pass
tsp-b3-8-24_2.fq.gz	Sanger / Illumina 1.9	66182361	0	150	44	78.4541	150	pass	pass	pass	pass	pass	warn	pass	pass	pass	pass	pass
tsp-b3-8-27_1.fq.gz	Sanger / Illumina 1.9	55547745	0	150	43	80.9717	150	pass	pass	pass	pass	pass	warn	pass	pass	pass	pass	pass
tsp-b3-8-27_2.fq.gz	Sanger / Illumina 1.9	55547745	0	150	43	81.1759	150	pass	pass	pass	pass	pass	warn	pass	pass	pass	pass	pass
tsp-b3-8-8_1.fq.gz	Sanger / Illumina 1.9	104787033	0	150	43	80.5308	150	pass	pass	pass	pass	warn	warn	pass	pass	pass	pass	pass
tsp-b3-8-8_2.fq.gz	Sanger / Illumina 1.9	104787033	0	150	43	80.5687	150	pass	pass	pass	pass	warn	warn	pass	pass	pass	pass	pass
tsp-b3-9-17_1.fq.gz	Sanger / Illumina 1.9	60442923	0	150	43	81.2764	150	pass	pass	pass	pass	warn	warn	pass	pass	pass	pass	pass
tsp-b3-9-17_2.fq.gz	Sanger / Illumina 1.9	60442923	0	150	43	81.7848	150	pass	pass	pass	pass	warn	warn	pass	pass	pass	pass	pass
tsp-b3-9-25_1.fq.gz	Sanger / Illumina 1.9	45919390	0	150	43	80.8671	150	pass	pass	pass	pass	pass	warn	pass	pass	pass	pass	pass
tsp-b3-9-25_2.fq.gz	Sanger / Illumina 1.9	45919390	0	150	44	81.1314	150	pass	pass	pass	pass	pass	warn	pass	pass	pass	pass	pass
tsp-b3-9-31_1.fq.gz	Sanger / Illumina 1.9	97994321	0	150	43	79.8455	150	pass	pass	pass	pass	warn	warn	pass	pass	pass	pass	pass
tsp-b3-9-31_2.fq.gz	Sanger / Illumina 1.9	97994321	0	150	43	80.4807	150	pass	pass	pass	pass	warn	warn	pass	pass	pass	pass	pass
tsp-b4-10-6_1.fq.gz	Sanger / Illumina 1.9	43341854	0	150	44	77.3991	150	pass	pass	pass	pass	pass	warn	pass	pass	pass	pass	pass
tsp-b4-10-6_2.fq.gz	Sanger / Illumina 1.9	43341854	0	150	44	77.5479	150	pass	pass	pass	pass	pass	warn	pass	pass	pass	pass	pass
tsp-b4-13-2_1.fq.gz	Sanger / Illumina 1.9	91722663	0	150	44	80.6221	150	pass	pass	pass	pass	pass	warn	pass	pass	pass	pass	pass
tsp-b4-13-2_2.fq.gz	Sanger / Illumina 1.9	91722663	0	150	44	80.9836	150	pass	pass	pass	pass	pass	warn	pass	pass	pass	pass	pass
tsp-b4-13-4_1.fq.gz	Sanger / Illumina 1.9	53836783	0	150	44	74.8946	150	pass	pass	pass	pass	pass	warn	pass	pass	pass	pass	pass
tsp-b4-13-4_2.fq.gz	Sanger / Illumina 1.9	53836783	0	150	44	75.0797	150	pass	pass	pass	pass	pass	warn	pass	pass	pass	pass	pass
tsp-b4-16-5_1.fq.gz	Sanger / Illumina 1.9	45846360	0	150	44	80.9153	150	pass	pass	pass	pass	warn	warn	pass	pass	pass	pass	pass
tsp-b4-16-5_2.fq.gz	Sanger / Illumina 1.9	45846360	0	150	44	82.6676	150	pass	pass	pass	pass	warn	warn	pass	pass	pass	pass	pass
tsp-b4-18-10_1.fq.gz	Sanger / Illumina 1.9	46297764	0	150	44	81.1034	150	pass	pass	pass	pass	warn	warn	pass	pass	pass	pass	pass
tsp-b4-18-10_2.fq.gz	Sanger / Illumina 1.9	46297764	0	150	44	82.5523	150	pass	pass	pass	pass	warn	warn	pass	pass	pass	pass	pass
tsp-b4-19-8_1.fq.gz	Sanger / Illumina 1.9	45718589	0	150	43	75.4875	150	pass	pass	pass	pass	warn	warn	pass	pass	pass	pass	pass
tsp-b4-19-8_2.fq.gz	Sanger / Illumina 1.9	45718589	0	150	43	75.9509	150	pass	pass	pass	pass	warn	warn	pass	pass	pass	pass	pass
tsp-b4-20-9_1.fq.gz	Sanger / Illumina 1.9	47842730	0	150	44	80.6311	150	pass	pass	pass	pass	warn	warn	pass	pass	pass	pass	pass
tsp-b4-20-9_2.fq.gz	Sanger / Illumina 1.9	47842730	0	150	44	82.1342	150	pass	pass	pass	pass	warn	warn	pass	pass	pass	pass	pass
tsp-b4-21-10_1.fq.gz	Sanger / Illumina 1.9	46097586	0	150	43	81.8649	150	pass	pass	pass	pass	warn	warn	pass	pass	pass	pass	pass
tsp-b4-21-10_2.fq.gz	Sanger / Illumina 1.9	46097586	0	150	43	83.4207	150	pass	pass	pass	pass	warn	warn	pass	pass	pass	pass	pass
tsp-b4-8-4_1.fq.gz	Sanger / Illumina 1.9	46880573	0	150	44	76.9585	150	pass	pass	pass	pass	warn	warn	pass	pass	pass	pass	pass
tsp-b4-8-4_2.fq.gz	Sanger / Illumina 1.9	46880573	0	150	44	77.3422	150	pass	pass	pass	pass	warn	warn	pass	pass	pass	pass	pass
tsp-b4-8-7_1.fq.gz	Sanger / Illumina 1.9	46843849	0	150	43	77.6021	150	pass	pass	pass	pass	warn	warn	pass	pass	pass	pass	pass
tsp-b4-8-7_2.fq.gz	Sanger / Illumina 1.9	46843849	0	150	44	77.8766	150	pass	pass	pass	pass	warn	warn	pass	pass	pass	pass	pass
tsp-b5-11-1_1.fq.gz	Sanger / Illumina 1.9	46766604	0	150	43	82.1108	150	pass	pass	pass	pass	pass	warn	pass	pass	pass	pass	pass
tsp-b5-11-1_2.fq.gz	Sanger / Illumina 1.9	46766604	0	150	43	82.41	150	pass	pass	warn	pass	pass	warn	pass	pass	pass	pass	pass
tsp-b5-13-17_1.fq.gz	Sanger / Illumina 1.9	98561797	0	150	44	74.6279	150	pass	pass	pass	pass	pass	warn	pass	pass	pass	pass	pass
tsp-b5-13-17_2.fq.gz	Sanger / Illumina 1.9	98561797	0	150	44	75.6875	150	pass	pass	pass	pass	pass	warn	pass	pass	pass	pass	pass
tsp-b5-13-4_1.fq.gz	Sanger / Illumina 1.9	48353624	0	150	44	75.2081	150	pass	pass	pass	pass	pass	warn	pass	pass	pass	pass	pass
tsp-b5-13-4_2.fq.gz	Sanger / Illumina 1.9	48353624	0	150	44	76.6638	150	pass	pass	pass	pass	pass	warn	pass	pass	pass	pass	pass
tsp-b5-2-13_1.fq.gz	Sanger / Illumina 1.9	47554349	0	150	44	75.4514	150	pass	pass	pass	pass	warn	warn	pass	pass	pass	pass	pass
tsp-b5-2-13_2.fq.gz	Sanger / Illumina 1.9	47554349	0	150	44	76.7174	150	pass	pass	pass	pass	warn	warn	pass	pass	pass	pass	pass
tsp-b5-2-24_1.fq.gz	Sanger / Illumina 1.9	48337919	0	150	44	75.4873	150	pass	pass	pass	pass	warn	warn	pass	pass	pass	pass	pass
tsp-b5-2-24_2.fq.gz	Sanger / Illumina 1.9	48337919	0	150	44	76.8868	150	pass	pass	pass	pass	warn	warn	pass	pass	pass	pass	pass
tsp-b5-2-40_1.fq.gz	Sanger / Illumina 1.9	46064259	0	150	44	77.8907	150	pass	pass	pass	pass	warn	warn	pass	pass	pass	pass	pass
tsp-b5-2-40_2.fq.gz	Sanger / Illumina 1.9	46064259	0	150	44	78.391	150	pass	pass	pass	pass	warn	warn	pass	pass	pass	pass	pass
tsp-b5-2-7_1.fq.gz	Sanger / Illumina 1.9	95075016	0	150	43	78.5537	150	pass	pass	fail	pass	warn	warn	pass	pass	pass	pass	pass
tsp-b5-2-7_2.fq.gz	Sanger / Illumina 1.9	95075016	0	150	43	81.5474	150	pass	pass	pass	pass	warn	warn	pass	pass	pass	pass	pass
tsp-b5-3-13_1.fq.gz	Sanger / Illumina 1.9	47079083	0	150	44	78.6754	150	pass	pass	pass	pass	pass	warn	pass	pass	pass	pass	pass
tsp-b5-3-13_2.fq.gz	Sanger / Illumina 1.9	47079083	0	150	44	79.0596	150	pass	pass	pass	pass	pass	warn	pass	pass	pass	pass	pass
tsp-b5-3-14_1.fq.gz	Sanger / Illumina 1.9	46654174	0	150	44	78.1712	150	pass	pass	pass	pass	pass	warn	pass	pass	pass	pass	pass
tsp-b5-3-14_2.fq.gz	Sanger / Illumina 1.9	46654174	0	150	44	78.5345	150	pass	pass	pass	pass	warn	warn	pass	pass	pass	pass	pass
tsp-b5-3-15_1.fq.gz	Sanger / Illumina 1.9	46847668	0	150	44	77.3378	150	pass	pass	pass	pass	pass	warn	pass	pass	pass	pass	pass
tsp-b5-3-15_2.fq.gz	Sanger / Illumina 1.9	46847668	0	150	44	77.6098	150	pass	pass	warn	pass	pass	warn	pass	pass	pass	pass	pass
tsp-b5-3-23_1.fq.gz	Sanger / Illumina 1.9	43217123	0	150	43	80.851	150	pass	pass	pass	pass	pass	warn	pass	pass	pass	pass	pass
tsp-b5-3-23_2.fq.gz	Sanger / Illumina 1.9	43217123	0	150	44	81.4355	150	pass	pass	pass	pass	pass	warn	pass	pass	pass	pass	pass
tsp-b5-3-32_1.fq.gz	Sanger / Illumina 1.9	93822757	0	150	43	80.5734	150	pass	pass	pass	pass	pass	warn	pass	pass	pass	pass	pass
tsp-b5-3-32_2.fq.gz	Sanger / Illumina 1.9	93822757	0	150	43	81.4021	150	pass	pass	pass	pass	pass	warn	pass	pass	pass	pass	pass
tsp-b5-4-10_1.fq.gz	Sanger / Illumina 1.9	44756671	0	150	44	77.1143	150	pass	pass	pass	pass	warn	warn	pass	pass	pass	pass	pass
tsp-b5-4-10_2.fq.gz	Sanger / Illumina 1.9	44756671	0	150	44	77.49	150	pass	pass	pass	pass	warn	warn	pass	pass	pass	pass	pass
tsp-b5-4-12_1.fq.gz	Sanger / Illumina 1.9	45938114	0	150	44	76.8434	150	pass	pass	pass	pass	warn	warn	pass	pass	pass	pass	pass
tsp-b5-4-12_2.fq.gz	Sanger / Illumina 1.9	45938114	0	150	44	77.3658	150	pass	pass	pass	pass	warn	warn	pass	pass	pass	pass	pass
tsp-b5-4-20_1.fq.gz	Sanger / Illumina 1.9	45910670	0	150	44	76.5657	150	pass	pass	pass	pass	pass	warn	pass	pass	pass	pass	pass
tsp-b5-4-20_2.fq.gz	Sanger / Illumina 1.9	45910670	0	150	44	77.2651	150	pass	pass	pass	pass	pass	warn	pass	pass	pass	pass	pass
tsp-b5-4-3_1.fq.gz	Sanger / Illumina 1.9	44931924	0	150	43	77.0587	150	pass	pass	pass	pass	warn	warn	pass	pass	pass	pass	pass
tsp-b5-4-3_2.fq.gz	Sanger / Illumina 1.9	44931924	0	150	44	77.6823	150	pass	pass	pass	pass	warn	warn	pass	pass	pass	pass	pass
tsp-b5-5-12_1.fq.gz	Sanger / Illumina 1.9	45162448	0	150	43	78.7703	150	pass	pass	pass	pass	pass	warn	pass	pass	pass	pass	pass
tsp-b5-5-12_2.fq.gz	Sanger / Illumina 1.9	45162448	0	150	43	79.0769	150	pass	pass	pass	pass	pass	warn	pass	pass	pass	pass	pass
tsp-b5-5-20_1.fq.gz	Sanger / Illumina 1.9	92462951	0	150	43	82.2069	150	pass	pass	pass	pass	warn	warn	pass	pass	pass	pass	pass
tsp-b5-5-20_2.fq.gz	Sanger / Illumina 1.9	92462951	0	150	43	82.4987	150	pass	pass	pass	pass	warn	warn	pass	pass	pass	pass	pass
tsp-b5-5-25_1.fq.gz	Sanger / Illumina 1.9	89955971	0	150	44	77.4636	150	pass	pass	warn	pass	warn	warn	pass	pass	pass	pass	pass
tsp-b5-5-25_2.fq.gz	Sanger / Illumina 1.9	89955971	0	150	44	78.4333	150	pass	pass	pass	pass	warn	warn	pass	pass	pass	pass	pass
tsp-b5-6-5_1.fq.gz	Sanger / Illumina 1.9	46044491	0	150	44	77.9891	150	pass	pass	warn	pass	pass	warn	pass	pass	pass	pass	pass
tsp-b5-6-5_2.fq.gz	Sanger / Illumina 1.9	46044491	0	150	44	78.3954	150	pass	pass	pass	pass	pass	warn	pass	pass	pass	pass	pass
tsp-b5-7-3_1.fq.gz	Sanger / Illumina 1.9	43912329	0	150	44	77.1305	150	pass	pass	pass	pass	pass	warn	pass	pass	pass	pass	pass
tsp-b5-7-3_2.fq.gz	Sanger / Illumina 1.9	43912329	0	150	44	77.7795	150	pass	pass	warn	pass	pass	warn	pass	pass	pass	pass	pass
tsp-b5-8-24_1.fq.gz	Sanger / Illumina 1.9	46100743	0	150	44	77.0464	150	pass	pass	pass	pass	pass	warn	pass	pass	pass	pass	pass
tsp-b5-8-24_2.fq.gz	Sanger / Illumina 1.9	46100743	0	150	44	77.2855	150	pass	pass	warn	pass	pass	warn	pass	pass	pass	pass	pass
tsp-b5-8-34_1.fq.gz	Sanger / Illumina 1.9	44626923	0	150	44	77.2123	150	pass	pass	pass	pass	pass	warn	pass	pass	pass	pass	pass
tsp-b5-8-34_2.fq.gz	Sanger / Illumina 1.9	44626923	0	150	44	77.8054	150	pass	pass	warn	pass	pass	warn	pass	pass	pass	pass	pass
tsp-b5-9-1_1.fq.gz	Sanger / Illumina 1.9	46222383	0	150	44	77.8975	150	pass	pass	pass	pass	pass	warn	pass	pass	pass	pass	pass
tsp-b5-9-1_2.fq.gz	Sanger / Illumina 1.9	46222383	0	150	44	78.3648	150	pass	pass	warn	pass	pass	warn	pass	pass	pass	pass	pass
tsp-b5-9-21_1.fq.gz	Sanger / Illumina 1.9	88075920	0	150	44	74.5854	150	pass	pass	warn	pass	pass	warn	pass	pass	pass	pass	pass
tsp-b5-9-21_2.fq.gz	Sanger / Illumina 1.9	88075920	0	150	44	76.1423	150	pass	pass	pass	pass	pass	warn	pass	pass	pass	pass	pass
